# Supplementary material for: Four-Year Monitoring Survey of Pesticide Residues in Tomato Samples: Human Health and Environmental Risk Assessment
Source: J Xenobiot. 2025 Oct 20;15(5):171. doi: 10.3390/jox15050171 (PMC12564937; doi:10.3390/jox15050171)
Supplement: Supplementary file 1 [file jox-15-00171-s001.zip]

Archive with 8 entries (7 files):
- jox-3883729-supplementary/
- jox-3883729-supplementary/Figure S1_Pesticide Frequency.png
- jox-3883729-supplementary/Table S1.pdf
- jox-3883729-supplementary/Table S2.pdf
- jox-3883729-supplementary/Table S3.pdf
- jox-3883729-supplementary/Table S4.pdf
- jox-3883729-supplementary/Table S5.pdf
- jox-3883729-supplementary/Table S6.pdf
